# Supplementary material for: Microbial Conjugation Studies of Licochalcones and Xanthohumol
Source: Int J Mol Sci. 2021 Jun 26;22(13):6893. doi: 10.3390/ijms22136893 (PMC8268106; doi:10.3390/ijms22136893)
Supplement: Supplementary file 1 [file ijms-22-06893-s001.zip]

Archive with 1 entries (1 files):
- ijms-1256271-supplementary.pdf
